# Supplementary material for: Multipronged dental analyses reveal dietary differences in last foragers and first farmers at Grotta Continenza, central Italy (15,500–7000 BP)
Source: Sci Rep. 2021 Feb 19;11:4261. doi: 10.1038/s41598-021-82401-2 (PMC7895915; doi:10.1038/s41598-021-82401-2)
Supplement: Supplementary file 2 — Supplementary Table S6. [file 41598_2021_82401_MOESM2_ESM.xls]

## Sheet: Supp. Table 6
TAXON	Mollusca				Pisces		Amphibia	Reptilia		Aves	Podicipediformes		Anseriformes				Accipitriformes		Falconiformes		Strigiformes		Galliformes			Gruiformes	Columbiformes	Passeriformes								Insectivora				Chiroptera	Rodentia					Lagomorpha	Carnivora
	Other Terrestrial Gastropods	Helix ligata	Freshwater mollusk	Marine mollusk	Pisces indet.	Salmo trutta	Amphibia	Lacerta sp.	Testudo sp.	Aves indet.	Podiceps nigricollis	Tachybaptus ruficollis	Anas crecca	Anas platyrhynchos	Aythya ferina	Mergus merganser	Accipiter nisus	Buteo buteo	Falco subbuteo	Falco tinnunculus	Tyto alba	Strix aluco	Perdix perdix	Alectoris graeca	Coturnix coturnix	Fulica atra	Columba livia	Hirundo rustica	Corvus corone	Corvus monedula	Pica pica	Turdus merula	Sturnus vulgaris	Prunella collaris	Fringilla coelebs	Erinaceus europaeus	Talpa romana	Neomis fodiens	Crocidura sp.	Chiroptera	Sciurus vulgaris	Glis glis	Eliomys quercinus	Rodentia	Hystix cristata	Lepus sp.	Felis sylvestris	Canis lupus	Canis familiaris
CUT	NISP	NISP	NISP	NISP	NISP	NISP	NISP	NISP	NISP	NISP	NISP	NISP	NISP	NISP	NISP	NISP	NISP	NISP	NISP	NISP	NISP	NISP	NISP	NISP	NISP	NISP	NISP	NISP	NISP	NISP	NISP	NISP	NISP	NISP	NISP	NISP	NISP	NISP	NISP	NISP	NISP	NISP	NISP	NISP	NISP	NISP	NISP	NISP	NISP
T.1							1			2
T.2					2	5	2																														2							58		2	1		2
T.3										1															1																			30		3			1
T.4							1			1																																							1
T.5	1	1			1	10																		1			1
T.6
T.7					1	1				2																1	2																	1
T.8					2	1				3																1											1							9
T.9					4	3				3																																		2
T.10						1				2																						1														1
T.11						1																																						2
T.12																																1
T.13			1		3	10	1			5																1																							2
T.14		1			1	2				1																																		1				1	1
T.15										5																2											1							27
T.16					4	7				1								2									1					1											1	3					2
T.17							2
T.18						1				1																						1
T.19					42	12				1				1																														1					6
T.9-19	3	2			58	33	6		1	21					1				1	1			1	3		6	5					3	1				1	1	1	1		3		91		6	2	1	12
T.20					11	7				11	1								1														2								1			3			1	1	14
T.21						2	2			1																																1		2		1		1	5
T.22	1				42	51	6		1	8	1							2								1	1									1	1							17		6		1	2
T.23	16	10		1	88	152	12		2	97				2	2			2			1	1				4	1	2			1	1		1			3					3		17		3	1	4	3
T.24	3	55		1	68	104	12		1	51	1			1	1											2		2				1					2		1	4	1	1		68			1	4	3
T.25	7	8		1	39	57	16	1	1	190				6	3		3	4		14	1					5	2	2			1	1	1			1	9			5		9	1	76		3	4
T.26	22	135		2	64	91	58	2		220	2		1	2	3		12			1			1			4	4	1	1			3	1		1		16			4			2	339			4
T.27	20	659	1	3	886	196	206	6		359	2			4	4								6		2	6	5					18	2			1	42			9			3	44		8	6	2
T.28	4	72		1	258	283	13	1		69				1	3											1					1		1				5			3				38		2	2
T.29		35			359	186	2			76					1											1		1								4	3			2				3		1	1	2
T.30	4	94				1	1			6				1	1									1																				2				1
T.31		7								3													1																					6		4
T.32		45			11	7	1			15		1			7								2	4	1	1				1			2				1							18				1
T.33		25			58	12	1			6					1								1				1																	99
T.34		72		2	2191	1213	4	2		67				2					1				1	1		1		1				2				1	5			1				52	1	2		1
T.35		12		4	1412	1692	1			32						1													1								3									5	1
Total	81	1233	2	15	5605	4141	348	12	6	1260	7	1	1	20	27	1	15	10	3	16	2	1	13	10	4	37	23	9	2	1	3	33	10	1	1	8	95	1	2	29	2	17	7	1009	1	47	24	20	54
[truncated: 16 more columns]
